# Supplementary material for: Workplace Violence, Self-Perceived Resilience and Associations with Turnover Intention Among Emergency Department Nurses: A Cross-Sectional Study
Source: Healthcare (Basel). 2025 Oct 11;13(20):2562. doi: 10.3390/healthcare13202562 (PMC12562557; doi:10.3390/healthcare13202562)
Supplement: Supplementary file 1 [file healthcare-13-02562-s001.zip]

Archive with 1 entries (1 files):
- healthcare-3837512-supplementary.pdf
